# Supplementary material for: Effect of Repeated Plant Debris Reutilization as Organic Amendment on Greenhouse Soil Fertility
Source: Int J Environ Res Public Health. 2021 Nov 3;18(21):11544. doi: 10.3390/ijerph182111544 (PMC8583493; doi:10.3390/ijerph182111544)
Supplement: Supplementary file 1 [file ijerph-18-11544-s001.zip]

Archive with 1 entries (1 files):
- ijerph-1442644-supplementary.pdf
